# Supplementary material for: Analysis of expressed sequence tags and identification of genes encoding cell-wall-degrading enzymes from the fungivorous nematode Aphelenchus avenae
Source: BMC Genomics. 2009 Nov 16;10:525. doi: 10.1186/1471-2164-10-525 (PMC2784482; doi:10.1186/1471-2164-10-525)
Supplement: Additional file 3 — Gene Ontology mappings (using GO slim terms) for A. avenae clusters. Note that individual GO categories can have multiple mappings. To obtain the complete GO mapping, a node sequence filter in the GO graph was used 50 for biological process, 20 for molecular function, and 20 for the cellular component. [file 1471-2164-10-525-S3.XLS]

## Sheet: BiolProcess
Additional file 3. Gene Ontology mappings (using GO slim terms) for A. avenae clusters. Note that individual GO categories can have multiple mappings.
GO terms for Bilogical Process
Graph Level	GO Term	#Seq
1	biological_process	933
2	metabolic process	659
2	cellular process	605
2	developmental process	357
2	multicellular organismal process	313
2	biological regulation	312
2	localization	217
2	establishment of localization	217
2	response to stimulus	204
2	reproduction	178
2	growth	149
3	primary metabolic process	552
3	cellular metabolic process	406
3	multicellular organismal development	313
3	regulation of biological process	300
3	macromolecule metabolic process	257
3	biosynthetic process	237
3	cellular component organization and biogenesis	237
3	transport	217
3	cell communication	180
3	embryonic development	162
3	cellular developmental process	153
3	catabolic process	142
3	response to stress	139
3	anatomical structure development	121
3	anatomical structure morphogenesis	121
3	cell cycle	78
3	generation of precursor metabolites and energy	76
3	death	75
3	cell development	75
3	establishment of protein localization	55
3	macromolecule localization	55
3	behavior	53
4	protein metabolic process	237
4	nucleobase, nucleoside, nucleotide and nucleic acid metabolic process	185
4	cellular macromolecule metabolic process	166
4	organelle organization and biogenesis	158
4	cell differentiation	153
4	signal transduction	145
4	biopolymer metabolic process	109
4	lipid metabolic process	107
4	cellular biosynthetic process	91
4	macromolecule biosynthetic process	91
4	carbohydrate metabolic process	86
4	cell death	75
4	amino acid and derivative metabolic process	63
4	protein localization	55
4	protein transport	55
5	cellular protein metabolic process	166
5	translation	91
5	biopolymer modification	83
5	transcription	83
5	cytoskeleton organization and biogenesis	73
6	protein modification process	83
null	gene expression	167

## Sheet: MolFunction
Additional file 3. Gene Ontology mappings (using GO slim terms) for A. avenae clusters. Note that individual GO categories can have multiple mappings.
GO terms for Molecular Function
Graph Level	GO Term	#Seq
1	molecular_function	1003
2	translation regulator activity	25
2	molecular transducer activity	48
2	antioxidant activity	11
2	transcription regulator activity	49
2	binding	813
2	motor activity	16
2	enzyme regulator activity	43
2	catalytic activity	559
2	structural molecule activity	92
2	transporter activity	78
3	translation factor activity, nucleic acid binding	25
3	signal transducer activity	48
3	oxidoreductase activity	17
3	transmembrane transporter activity	12
3	lipid binding	25
3	nucleic acid binding	135
3	carbohydrate binding	16
3	protein binding	577
3	substrate-specific transporter activity	12
3	ion binding	16
3	hydrolase activity	197
3	transcription factor activity	21
3	transferase activity	131
3	nucleotide binding	154
4	substrate-specific transmembrane transporter activity	12
4	receptor activity	24
4	peptidase activity	47
4	metal ion binding	16
4	cation binding	16
4	hydrolase activity, acting on ester bonds	16
4	DNA binding	48
4	cytoskeletal protein binding	41
4	electron carrier activity	17
4	RNA binding	68
4	passive transmembrane transporter activity	12
4	receptor binding	20
4	transferase activity, transferring phosphorus-containing groups	46
5	ion transmembrane transporter activity	12
5	channel activity	12
5	phosphoric ester hydrolase activity	12
5	phosphotransferase activity, alcohol group as acceptor	24
5	kinase activity	46
5	actin binding	15
5	calcium ion binding	16
6	protein kinase activity	24
6	phosphoric monoester hydrolase activity	12
6	substrate specific channel activity	12
6	ion channel activity	12
7	phosphoprotein phosphatase activity	12

## Sheet: CelComponent
Additional file 3. Gene Ontology mappings (using GO slim terms) for A. avenae clusters. Note that individual GO categories can have multiple mappings.
GO terms for Cellular Component
Graph Level	GO Term	#Seq
1	cellular_component	924
2	organelle	652
2	extracellular region part	54
2	envelope	22
2	cell	900
2	cell part	834
2	membrane-enclosed lumen	54
2	extracellular region	102
2	macromolecular complex	233
2	organelle part	78
3	organelle envelope	22
3	extracellular space	52
3	protein complex	171
3	membrane-bounded organelle	534
3	vesicle	47
3	intracellular	803
3	organelle lumen	54
3	non-membrane-bounded organelle	177
3	intracellular organelle	609
3	ribonucleoprotein complex	65
3	membrane	133
3	intracellular organelle part	78
3	intracellular part	756
4	cytoplasm	687
4	ribosome	65
4	endomembrane system	22
4	plasma membrane	118
4	intracellular non-membrane-bounded organelle	177
4	nuclear part	78
4	nuclear envelope	22
4	intracellular membrane-bounded organelle	534
4	membrane-bounded vesicle	47
4	cytoplasmic part	470
4	cytoplasmic vesicle	47
4	nuclear lumen	54
5	nucleolus	23
5	cytoskeleton	79
5	vacuole	29
5	nucleoplasm	34
5	Golgi apparatus	46
5	lipid particle	22
5	cytoplasmic membrane-bounded vesicle	47
5	chromosome	29
5	microbody	30
5	nucleus	219
5	cytosol	124
5	endoplasmic reticulum	86
5	mitochondrion	222
6	peroxisome	30
